# Supplementary material for: Measurement of image rotation angle in CT for radiotherapy treatment planning
Source: J Appl Clin Med Phys. 2016 Jul 8;17(4):285–90. doi: 10.1120/jacmp.v17i4.6203 (PMC5690054; doi:10.1120/jacmp.v17i4.6203)
Supplement: Supplementary file 6 — Supplementary Material [file ACM2-17-285-s006.zip]

Archive with 2 entries (2 files):
- angle_.class
- angle_.java
