# Supplementary material for: Measurement of image rotation angle in CT for radiotherapy treatment planning
Source: J Appl Clin Med Phys. 2016 Jul 8;17(4):285–90. doi: 10.1120/jacmp.v17i4.6203 (PMC5690054; doi:10.1120/jacmp.v17i4.6203)
Supplement: Supplementary file 6 — Supplementary Material [file ACM2-17-285-s006.zip › angle_.java]

import java.awt.*;
import java.io.*;
import ij.*;
import ij.gui.*;
import ij.plugin.*;
import ij.io.*;
import ij.plugin.filter.*;
import ij.plugin.filter.PlugInFilter;
import ij.process.*;
import ij.measure.*;

/**
 *      Measures angle between water surface and horizontal line
 */

public class angle_ implements PlugInFilter {
    ImagePlus				imp;			//	image is already opened
	static ImageProcessor	ip;
	static ImagePlus		partOfImage;	//	chosen part of the image

//	Called by ImageJ when the filter is loaded
    public int setup(String arg, ImagePlus imp) {
        this.imp = imp;
        return DOES_ALL+NO_CHANGES;
    }

//	Called by ImageJ to process the image

   public void run(ImageProcessor ip) {
    partOfImage = new ImagePlus("Detected edge",imp.getProcessor().crop());	//	crop => only ROI with water surface, no edges of phantom
    ip = partOfImage.getProcessor();       
	ImageProcessor ipEdge = ip.duplicate();
	
	ipEdge.findEdges();										//	Edge filter (Sobel operator) - easy to do ImageJ
	
	double[] x = new double[ipEdge.getWidth()];			//	Next step: have to find coordinates of points
	double[] yMax = new double[ipEdge.getWidth()];		//	with max pixel value
	double sumWeighted;									//	
	double sumPV;											//	

	for (int column=0; column<ipEdge.getWidth(); column++) {		//	Will go through each column from left to right
		x[column]=column;											//	Column number = x coordinate
		sumPV=0;
		sumWeighted=0;
		for (int row=0; row<ipEdge.getHeight(); row++) {			//	In each column we go pixel by pixel
			sumPV=sumPV+ipEdge.getPixelValue(column,row);			//	and calculate sum of PV
			sumWeighted=sumWeighted+ipEdge.getPixelValue(column,row)*row;	//	and weighted sum
		}
		yMax[column]=sumWeighted/sumPV;     			  		//	Then use them to calculate centroid = yMax
	}

    CurveFitter lineFit = new CurveFitter(x, yMax);			//	Fit line to points
    lineFit.doFit(0);										//	0 - STRAIGHT_LINE

    double lineFitParams[] = lineFit.getParams();
    double a = lineFitParams[0];
    double b = lineFitParams[1];							//	'b' = tan(angle)

	Line edge = new Line(0, a, ipEdge.getWidth(), a+b*ipEdge.getWidth());	//	fitted line
	
	IJ.log(Double.toString(Math.atan(b)*180/3.1415));				//	output result

//	Delete it and recompile if you don't want to see images each time
	new ImagePlus("Edge",ipEdge).show();					//	Shows image of the edge
	partOfImage.setRoi(edge);								//	Shows edge as ROI
	partOfImage.show();										//	on the original (unfiltered) image
//	--------------------------------------

	IJ.register(poziom_.class);
	}
}
